# Supplementary material for: Multi-Lineage Differentiation of Human Umbilical Cord Wharton’s Jelly Mesenchymal Stromal Cells Mediates Changes in the Expression Profile of Stemness Markers
Source: PLoS One. 2015 Apr 7;10(4):e0122465. doi: 10.1371/journal.pone.0122465 (PMC4388513; doi:10.1371/journal.pone.0122465)
Supplement: S1 Dataset — Total proteins were extracted and digested. The generated peptides were subjected for MS/MS analysis. The generated spectra were acquired in a data-dependant acquisition mode selecting top 20 spectra. Raw data files were analyzed using Maxquant 1.3.0.5 software using Sequest and Mascot search engine against the Homo sapiens International Protein Index (IPI) protein sequence database version 3.68 (European Bioinformatics Institute, United Kingdom). Stem cell specific proteins which were previously reported are list and referenced. (XLSX) [file pone.0122465.s001.xlsx]

## Sheet: proteinGroups
Protein IDs	Protein ID	Protein Name	Gene Name	Protein Descriptions	Uniprot Name	Peptides	Razor + unique Peptides	Unique Peptides	Sequence Coverage [%]	Unique Sequence Coverage [%]	Mol. Weight [kDa]	PEP	Intensity	Reference
IPI00017334;IPI00793442;IPI00793658;IPI00791634;IPI00909721;IPI00386679	IPI00017334	Prohibitin	PHB	Prohibitin;Putative uncharacterized protein PHB;Putative uncharacterized protein PHB;Putative uncharacterized protein PHB;cDNA FLJ51562, highly similar to Prohibitin	P35232	5	5	5	20.2	20.2	29.804	9.7083e-25	46232000	{Feldmann, 2005;Kim, 2012}
IPI00026314;IPI00647556;IPI00646773;IPI00796316;CON__Q3SX14;IPI00513782;IPI00377087;IPI00641047	IPI00026314	Gelsolin	GSN	Isoform 1 of Gelsolin;gelsolin isoform c;Isoform 2 of Gelsolin;cDNA FLJ53327, highly similar to Gelsolin;>Q3SX14 TREMBL:Q3SX14 (Bos taurus) Similar to Gelsolin;cDNA FLJ35478 fis, clone SMINT2007796, highly similar to Gelsolin;Gelsolin	P06396-1	7	7	7	13	13	85.696	1.0352e-51	95163000	{Feldmann, 2005}
IPI00101037	IPI00101037	EF-hand calcium-binding protein RLP49	RCN3	Reticulocalbin-3	Q96D15	6	6	6	21	21	37.493	1.5179e-23	85172000	{Munoz, 2011}
IPI00305267;IPI00654805;IPI00333419;IPI00944623	IPI00305267	GOLGA3	GOLGA3	Isoform 1 of Golgin subfamily A member 3;Putative uncharacterized protein GOLGA3;Isoform 2 of Golgin subfamily A member 3;Isoform 3 of Golgin subfamily A member 3	Q08378-1	1	1	1	0.9	0.9	167.35	8.8315e-29	417590	{Munoz, 2011}
IPI00103467	IPI00103467	Aldehyde dehydrogenase 5	ALDH1B1	Aldehyde dehydrogenase X, mitochondrial	P30837	2	2	2	4.8	4.8	57.238	3.3475e-15	9293000	{Munoz, 2011;Kim, 2013}
IPI00470674;IPI00643530	IPI00470674	Humb5R2	CYB5R1	NADH-cytochrome b5 reductase 1;Putative uncharacterized protein CYB5R1	Q9UHQ9	3	3	3	9.2	9.2	34.094	0.00054558	8789000	{Munoz, 2011}
IPI00002966;IPI00031022;IPI00828021;IPI00295485	IPI00002966	Heat shock 70 kDa protein 4	APG2	Heat shock 70 kDa protein 4	P34932	6	6	5	9.2	7.5	94.33	1.7601e-39	32568000	{Munoz, 2011}
IPI00872375;IPI00220194;IPI00909237	IPI00872375	Solute carrier family 2	SLC2A1	Solute carrier family 2 (Facilitated glucose transporter), member 1 variant (Fragment);Solute carrier family 2, facilitated glucose transporter member 1;cDNA FLJ55703, highly similar to Solute carrier family 2, facilitated glucose transporter member 1	Q59GX2	1	1	1	2.9	2.9	57.017	0.017858	1359000	{Munoz, 2011}
IPI00900293;IPI00289334;IPI00477536;IPI00943563;IPI00953109;IPI00382697;IPI00953286;IPI00940093;IPI00945610;IPI00382698;IPI00382699;IPI00798140;IPI00382700;IPI00798186;IPI00945771	IPI00900293	Filamin B	FLNB	filamin B isoform 1;Isoform 1 of Filamin-B;filamin B isoform 3;filamin B isoform 4;Putative uncharacterized protein FLNB;Isoform 3 of Filamin-B;Putative uncharacterized protein FLNB;Isoform 7 of Filamin-B;256 kDa protein;Isoform 4 of Filamin-B;Isoform 5 of	B2ZZ83	62	59	57	30	27.8	281.63	0	800990000	{Munoz, 2011}
IPI00796379;IPI00004656;IPI00930068;IPI00941461	IPI00796379	Beta 2-microglobulin protein	B2M	cDNA FLJ57067, highly similar to Beta-2-microglobulin;Beta-2-microglobulin;Beta-2-microglobulin;Beta-2-microglobulin	B4E0X1	2	2	2	16.4	16.4	13.946	1.5377e-05	28392000	{Munoz, 2011}
IPI00008529	IPI00008529	Renal carcinoma antigen NY-REN-44	RPP2	60S acidic ribosomal protein P2	P05387	4	4	4	53	53	11.665	2.4584e-132	315220000	{Munoz, 2011}
IPI00009802;IPI00215631;IPI00215628;IPI00215629;IPI00215630	IPI00009802	Chondroitin sulfate proteoglycan core protein 2	CSPG2	Isoform V0 of Versican core protein;Isoform Vint of Versican core protein;Isoform V1 of Versican core protein;Isoform V2 of Versican core protein;Isoform V3 of Versican core protein	P13611-1	2	2	2	0.8	0.8	372.82	2.9621e-12	4541300	{Munoz, 2011}
IPI00022462;IPI00924935	IPI00022462	Transferrin receptor protein 1	TFRC	Transferrin receptor protein 1;cDNA FLJ57106, highly similar to Transferrin receptor protein 1	P02786	3	3	3	5.5	5.5	84.87	4.2486e-07	11058000	{Munoz, 2011}
IPI00306322;IPI00936857;IPI00940293	IPI00306322	Canstatin	COL4A2	Collagen alpha-2(IV) chain;168 kDa protein;Putative uncharacterized protein COL4A2 (Fragment)	P08572	4	4	4	2.9	2.9	167.55	9.1199e-23	18253000	{Munoz, 2011}
IPI00183786;IPI00023484;IPI00867558	IPI00183786	Fatty acid desaturase 2	FADS2	Isoform 1 of Fatty acid desaturase 2;Isoform 2 of Fatty acid desaturase 2;Isoform 3 of Fatty acid desaturase 2	O95864-1	1	1	1	2.5	2.5	52.259	0.015051	827490	{Munoz, 2011}
IPI00301311;IPI00072377;IPI00896523;IPI00844040;IPI00917753;IPI00735319;IPI00941150;IPI00942549;IPI00880116	IPI00301311	Inhibitor of granzyme A-activated Dnase	SET	Isoform 2 of Protein SET;Isoform 1 of Protein SET;SET nuclear oncogene;Putative uncharacterized protein SET;SET nuclear oncogene	Q01105-2	3	3	3	14.1	14.1	32.103	5.5216e-30	16805000	{Kim, 2013}
IPI00797126;IPI00797259;IPI00023748;IPI00909970;IPI00012479	IPI00797126	Alpha-NAC;Nascent polypeptide-associated complex subunit alpha	HSD48	nascent polypeptide-associated complex alpha subunit isoform a;24 kDa protein;Nascent polypeptide-associated complex subunit alpha;cDNA FLJ53704, moderately similar to Nascent polypeptide-associated complex subunit alpha	Q13765	4	4	4	5.9	5.9	94.68	6.9718e-119	73821000	{Kim, 2013}
IPI00642971;IPI00789435;IPI00023048;IPI00064086;IPI00796284;IPI00795920;IPI00793083;IPI00792430	IPI00642971	Translation elongation factor 1 delta (guanine nucleotide exchange protein) (EEF1D)	EEF1D	Isoform 2 of Elongation factor 1-delta;eukaryotic translation elongation factor 1 delta isoform 3;Isoform 1 of Elongation factor 1-delta;eukaryotic translation elongation factor 1 delta isoform 4;cDNA FLJ57946, highly similar to Elongation factor 1-delta;2	P29692-2	9	9	7	17	15.1	71.407	8.1111e-54	178540000	{Kim, 2013}
IPI00298547	IPI00298547	Parkinson disease protein 7;Protein DJ-1	PARK7	Protein DJ-1	Q99497	2	2	2	12.2	12.2	19.891	6.2326e-14	16329000	{Kim, 2013}
IPI00025512;IPI00909453;IPI00924436	IPI00025512	Heat shock 27 kDa protein	HSP27	Heat shock protein beta-1;cDNA FLJ52243, highly similar to Heat-shock protein beta-1;Putative uncharacterized protein HSPB1	P04792	10	10	10	52.7	52.7	22.782	3.4375e-103	663210000	{Kim, 2012;Kim, 2013}
IPI00180240;IPI00220828;IPI00376164;IPI00376165	IPI00180240	Thymosin beta-4-like protein 3	TMSL3	Thymosin beta-4-like protein 3;Thymosin beta-4;Putative thymosin beta-4-like protein 2;HCG1780554	A8MW06	2	2	2	31.8	31.8	5.0626	2.9035e-20	727100000	{Kim, 2013}
IPI00018352;IPI00657702	IPI00018352	Neuron cytoplasmic protein 9.5	UCHL1	Ubiquitin carboxyl-terminal hydrolase isozyme L1;Ubiquitin carboxyl-terminal esterase L1 (Ubiquitin thiolesterase), isoform CRA_a	P09936	8	8	8	49.8	49.8	24.824	4.3677e-91	751180000	{Kim, 2013}
IPI00001734;IPI00941072;IPI00930609;IPI00219478;IPI00940110	IPI00001734	Phosphoserine aminotransferase	PSAT1	Phosphoserine aminotransferase;45 kDa protein;Isoform 1 of Phosphoserine aminotransferase;Isoform 2 of Phosphoserine aminotransferase	B4DHQ3	5	5	5	13.3	13.3	45.355	3.3544e-17	52170000	{Kim, 2012}
IPI00218918;IPI00908577;IPI00549413;IPI00643231	IPI00218918	Annexin A1	ANX1	Annexin A1;cDNA FLJ51887, highly similar to Annexin A1	P04083	12	12	12	36.7	36.7	38.714	3.4331e-239	686690000	{Kim, 2012}
